# Supplementary material for: Evolutionary Changes in Primate Glutamate Dehydrogenases 1 and 2 Influence the Protein Regulation by Ligands, Targeting and Posttranslational Modifications
Source: Int J Mol Sci. 2024 Apr 14;25(8):4341. doi: 10.3390/ijms25084341 (PMC11050691; doi:10.3390/ijms25084341)
Supplement: Supplementary file 1 [file ijms-25-04341-s001.zip]

Archive with 1 entries (1 files):
- ijms-2942836-supplementary.pdf
